# Supplementary material for: Machine Learning to Predict Enzyme–Substrate Interactions in Elucidation of Synthesis Pathways: A Review
Source: Metabolites. 2024 Mar 7;14(3):154. doi: 10.3390/metabo14030154 (PMC10972002; doi:10.3390/metabo14030154)
Supplement: Supplementary file 1 [file metabolites-14-00154-s001.zip]

Archive with 1 entries (1 files):
- metabolites-2850967-supplementary.pdf
